# Supplementary material for: ADMET evaluation in drug discovery. 20. Prediction of breast cancer resistance protein inhibition through machine learning
Source: J Cheminform. 2020 Mar 5;12:16. doi: 10.1186/s13321-020-00421-y (PMC7059329; doi:10.1186/s13321-020-00421-y)
Supplement: Supplementary file 2 — Additional file 2. The R source code that implements the workflow. [file 13321_2020_421_MOESM2_ESM.zip]

Archive with 6 entries (4 files):
- Source Code/
- Source Code/Source Code/
- Source Code/Source Code/cluster_analysis.ipynb
- Source Code/Source Code/cluster_analysis_R.ipynb
- Source Code/Source Code/README.docx
- Source Code/Source Code/Source Code.R
