# Supplementary material for: ADMET evaluation in drug discovery. 20. Prediction of breast cancer resistance protein inhibition through machine learning
Source: J Cheminform. 2020 Mar 5;12:16. doi: 10.1186/s13321-020-00421-y (PMC7059329; doi:10.1186/s13321-020-00421-y)
Supplement: Supplementary file 2 — Additional file 2. The R source code that implements the workflow. [file 13321_2020_421_MOESM2_ESM.zip › Source Code/Source Code/cluster_analysis.ipynb]

# %% [code]
import os
import pandas as pd
import numpy as np
from sklearn.cluster import AgglomerativeClustering
from sklearn.utils import shuffle
os.chdir('F:/01ReData20180831/bacp_revised20200120/cluster cv')

# %% [code]
from IPython.core.interactiveshell import InteractiveShell
InteractiveShell.ast_node_interactivity = "all"

# %% [code]
#Tanimoto similatity score matrix based on 881 Pubchem fingerprints for all the 2799 molecules
dis_mt = pd.read_csv('tan_similatity.csv')
dis_mt = dis_mt.iloc[:,1:]
dis_mt.head()

tr = pd.read_csv('bcrp_inhibition_tr_no_fs.csv')
tr_idx = tr.iloc[:,0]
#get the animoto similatity score matrix of training set
tr_dis_mt = dis_mt.iloc[tr_idx-1,tr_idx-1]  # the index from R is strat from 1
tr_dis_mt.head()

# %% [code]
# Agglomerative Hierarchical Clustering using compelete linkage, the  maximum distance between any two identified clusters is smaller than 0.7
tr_agg = AgglomerativeClustering(affinity='precomputed',linkage='complete', distance_threshold=0.7, compute_full_tree=True, n_clusters=None)
tr_agg_res = tr_agg.fit_predict(tr_dis_mt.values)

tr_agg_res

print('the number of identified clusters is',len(np.unique(tr_agg_res)))

# %% [code]
value_counts_res = pd.value_counts(tr_agg_res)
value_counts_res.to_csv('value_counts_res.csv')
print('the detailed compound number for each cluster is:\n', value_counts_res)

# %% [code]
# distribute the small clusters across the 5 folds randomly
from copy import deepcopy
a = shuffle(value_counts_res, random_state=42)  # a is the shuffled clusters
a_cumsum = np.cumsum(a)
a_cumsum_cp = deepcopy(a_cumsum)

fold1 = a_cumsum[a_cumsum <= len(tr_idx)/5*1].index
a_cumsum.drop(index=fold1, inplace=True)

fold2 = a_cumsum[a_cumsum <= len(tr_idx)/5*2].index
a_cumsum.drop(index=fold2, inplace=True)

fold3 = a_cumsum[a_cumsum <= len(tr_idx)/5*3].index
a_cumsum.drop(index=fold3, inplace=True)

fold4 = a_cumsum[a_cumsum <= len(tr_idx)/5*4].index
a_cumsum.drop(index=fold4, inplace=True)

fold5 = a_cumsum.index

# %% [code]
print('the number of compounds for fold1 is',np.sum(a[fold1]))
print('the number of compounds for fold2 is',np.sum(a[fold2]))
print('the number of compounds for fold3 is',np.sum(a[fold3]))
print('the number of compounds for fold4 is',np.sum(a[fold4]))
print('the number of compounds for fold5 is',np.sum(a[fold5]))

# %% [code]
fold_label = []
for value in tr_agg_res:
    if value in fold1.values:
        fold_label.append('fold1')
    elif value in fold2.values:
        fold_label.append('fold2')
    elif value in fold3.values:
        fold_label.append('fold3')
    elif value in fold4.values:
        fold_label.append('fold4')
    else:
        fold_label.append('fold5')
        
tr['fold'] = fold_label

pd.value_counts(tr[tr['fold'] =='fold1']['classification'])
pd.value_counts(tr[tr['fold'] =='fold2']['classification'])
pd.value_counts(tr[tr['fold'] =='fold3']['classification'])
pd.value_counts(tr[tr['fold'] =='fold4']['classification'])
pd.value_counts(tr[tr['fold'] =='fold5']['classification'])

# %% [code]
tr.head()

# %% [code]
tr[['Unnamed: 0','classification','fold']].to_csv('bcrp_inhibition_tr_fold_info.csv',index=False)
