# Supplementary material for: ADMET evaluation in drug discovery. 20. Prediction of breast cancer resistance protein inhibition through machine learning
Source: J Cheminform. 2020 Mar 5;12:16. doi: 10.1186/s13321-020-00421-y (PMC7059329; doi:10.1186/s13321-020-00421-y)
Supplement: Supplementary file 2 — Additional file 2. The R source code that implements the workflow. [file 13321_2020_421_MOESM2_ESM.zip › Source Code/Source Code/cluster_analysis_R.ipynb]

# %% [code]
setwd('F:\\01ReData20180831\\bacp_revised20200120\\cluster cv')
cat('the packages information used here is:')
installed.packages()[c("randomForest","doParallel","caret","e1071","dplyr","pROC","h2o","mlrMBO",
"DiceKriging","kknn","naivebayes","LiblineaR","gbm","kernlab","xgboost","psych",
"ggplot2","gridExtra","DALEX"),c("Package","Version")]

# %% [code]
# get the training set
trainingset <- read.csv("bcrp_inhibition_tr.csv")
train_x <- trainingset[, c(-1)]
train_y <- factor(trainingset[, "classification"], levels = c("noninhibitor", "inhibitor"))

# get the fold info
cluster_fold <- read.csv("bcrp_inhibition_tr_fold_info.csv")
indx = list(which(cluster_fold$fold != 'fold1'),
            which(cluster_fold$fold != 'fold2'),
            which(cluster_fold$fold != 'fold3'),
            which(cluster_fold$fold != 'fold4'),
            which(cluster_fold$fold != 'fold5'))

cat('the length of outindex for each fold is:')
length(which(cluster_fold$fold != 'fold1'))
length(which(cluster_fold$fold != 'fold2'))
length(which(cluster_fold$fold != 'fold3'))
length(which(cluster_fold$fold != 'fold4'))
length(which(cluster_fold$fold != 'fold5'))

# %% [markdown]
# knn for cluster cv

# %% [code]
library(kknn)
library(caret)
library(mlrMBO)
library(pROC)
library(e1071)
library(doParallel)


# parallel processing
# cl <- makePSOCKcluster(6) 
cl <- 6
registerDoParallel(cl) 
getDoParWorkers()

# set seeds to guarantee the repeatability of the model (used for parallel processing)
set.seed(123)
seeds <- vector(mode = "list", length = 6) 
for (i in 1:5) seeds[[i]] <- sample.int(1000, 1) 
seeds[[6]] <- sample.int(1000, 1) 
k <- 666666

# method name
method.name <- "kknn";
# hyper-parametres
parameters <- c("kmax", "distance", "kernel");

set.seed(k)
bestModel <- caret::train(train_x, train_y, method = method.name,
                      trControl = trainControl(method = "cv", number = 5, classProbs = T, savePredictions = "final", index = indx), 
                      tuneGrid = data.frame(kmax = 15, distance = 1.03964375326259, kernel = 'rank'))

bestModel

train_cv.tab <- table(bestModel$pred$pred,  bestModel$pred$obs)
train_cv.TP <- train_cv.tab[2,  2];train_cv.FP <- train_cv.tab[2, 1];train_cv.FN <- train_cv.tab[1, 2];train_cv.TN <- train_cv.tab[1, 1];
train_cv.SE <- train_cv.TP/(train_cv.TP + train_cv.FN);train_cv.SP <- train_cv.TN/(train_cv.TN + train_cv.FP);train_cv.GA <- (train_cv.TP + train_cv.TN)/(train_cv.TP + train_cv.FN + train_cv.TN + train_cv.FP);
train_cv.MCC <- as.numeric((train_cv.TP*train_cv.TN - train_cv.FP*train_cv.FN)/sqrt((train_cv.TP + train_cv.FP) %*% (train_cv.TP + train_cv.FN) %*% (train_cv.TN + train_cv.FP) %*% (train_cv.TN + train_cv.FN)));
train_cv.AUC <- roc(bestModel$pred$obs, bestModel$pred$inhibitor)$auc[1]

cat('the confusion matrix for the k-nn is (cluster cv)', train_cv.tab,'\n')
cat('the SE value for the k-nn is (cluster cv)',train_cv.SE,'\n')
cat('the SP value for the k-nn is (cluster cv)',train_cv.SP,'\n')

cat('\n')
cat('the GA value for the k-nn is (cluster cv)',train_cv.GA,'\n')
cat('the BA value for the k-nn is (cluster cv)',0.5*(train_cv.SE+train_cv.SP),'\n')
cat('the MCC value for the k-nn is (cluster cv)',train_cv.MCC,'\n')
cat('the AUC value for the k-nn is (cluster cv)',train_cv.AUC,'\n')

# %% [markdown]
# nb for cluster cv

# %% [code]
library(naivebayes)
library(caret)
library(mlrMBO)
library(pROC)
library(e1071)
library(doParallel)


# parallel processing
# cl <- makePSOCKcluster(6) 
cl <- 6
registerDoParallel(cl) 
getDoParWorkers()

# set seeds to guarantee the repeatability of the model (used for parallel processing)
set.seed(123)
seeds <- vector(mode = "list", length = 6) 
for (i in 1:5) seeds[[i]] <- sample.int(1000, 1) 
seeds[[6]] <- sample.int(1000, 1) 
k <- 666666

# method name
method.name <- "naive_bayes";

# hyper-parametres
parameters <- c("laplace", "usekernel", "adjust");

set.seed(k)
bestModel <- caret::train(train_x, train_y, method = method.name,
                      trControl = trainControl(method = "cv", number = 5, classProbs = T, savePredictions = "final", index = indx), 
                      tuneGrid = data.frame(laplace  = 7.54144283928465, usekernel  = T, adjust =  0.100576681800882))

bestModel

train_cv.tab <- table(bestModel$pred$pred,  bestModel$pred$obs)
train_cv.TP <- train_cv.tab[2,  2];train_cv.FP <- train_cv.tab[2, 1];train_cv.FN <- train_cv.tab[1, 2];train_cv.TN <- train_cv.tab[1, 1];
train_cv.SE <- train_cv.TP/(train_cv.TP + train_cv.FN);train_cv.SP <- train_cv.TN/(train_cv.TN + train_cv.FP);train_cv.GA <- (train_cv.TP + train_cv.TN)/(train_cv.TP + train_cv.FN + train_cv.TN + train_cv.FP);
train_cv.MCC <- as.numeric((train_cv.TP*train_cv.TN - train_cv.FP*train_cv.FN)/sqrt((train_cv.TP + train_cv.FP) %*% (train_cv.TP + train_cv.FN) %*% (train_cv.TN + train_cv.FP) %*% (train_cv.TN + train_cv.FN)));
train_cv.AUC <- roc(bestModel$pred$obs, bestModel$pred$inhibitor)$auc[1]

cat('the confusion matrix for the nb is (cluster cv)', train_cv.tab,'\n')
cat('the SE value for the nb is (cluster cv)',train_cv.SE,'\n')
cat('the SP value for the nb is (cluster cv)',train_cv.SP,'\n')

cat('\n')
cat('the GA value for the nb is (cluster cv)',train_cv.GA,'\n')
cat('the BA value for the nb is (cluster cv)',0.5*(train_cv.SE+train_cv.SP),'\n')
cat('the MCC value for the nb is (cluster cv)',train_cv.MCC,'\n')
cat('the AUC value for the nb is (cluster cv)',train_cv.AUC,'\n')

# %% [markdown]
# rlr for cluster cv

# %% [code]
library(LiblineaR)
library(caret)
library(mlrMBO)
library(pROC)
library(e1071)
library(doParallel)


# parallel processing
# cl <- makePSOCKcluster(6) 
cl <- 6
registerDoParallel(cl) 
getDoParWorkers()

# set seeds to guarantee the repeatability of the model (used for parallel processing)
set.seed(123)
seeds <- vector(mode = "list", length = 6) 
for (i in 1:5) seeds[[i]] <- sample.int(1000, 1) 
seeds[[6]] <- sample.int(1000, 1) 
k <- 666666

method.name <- "regLogistic";

parameters <- c("cost", "loss", "epsilon");

set.seed(k)
bestModel <- caret::train(train_x, train_y, method = method.name,
                      trControl = trainControl(method = "cv", number = 5, classProbs = T, savePredictions = "final", index = indx), 
                      tuneGrid = data.frame(cost  = 1.00234947165392, loss  = "L2_primal", epsilon = 0.130570889556206))

bestModel

train_cv.tab <- table(bestModel$pred$pred,  bestModel$pred$obs)
train_cv.TP <- train_cv.tab[2,  2];train_cv.FP <- train_cv.tab[2, 1];train_cv.FN <- train_cv.tab[1, 2];train_cv.TN <- train_cv.tab[1, 1];
train_cv.SE <- train_cv.TP/(train_cv.TP + train_cv.FN);train_cv.SP <- train_cv.TN/(train_cv.TN + train_cv.FP);train_cv.GA <- (train_cv.TP + train_cv.TN)/(train_cv.TP + train_cv.FN + train_cv.TN + train_cv.FP);
train_cv.MCC <- as.numeric((train_cv.TP*train_cv.TN - train_cv.FP*train_cv.FN)/sqrt((train_cv.TP + train_cv.FP) %*% (train_cv.TP + train_cv.FN) %*% (train_cv.TN + train_cv.FP) %*% (train_cv.TN + train_cv.FN)));
train_cv.AUC <- roc(bestModel$pred$obs, bestModel$pred$inhibitor)$auc[1]

cat('the confusion matrix for the rlr is (cluster cv)', train_cv.tab,'\n')
cat('the SE value for the rlr is (cluster cv)',train_cv.SE,'\n')
cat('the SP value for the rlr is (cluster cv)',train_cv.SP,'\n')

cat('\n')
cat('the GA value for the rlr is (cluster cv)',train_cv.GA,'\n')
cat('the BA value for the rlr is (cluster cv)',0.5*(train_cv.SE+train_cv.SP),'\n')
cat('the MCC value for the rlr is (cluster cv)',train_cv.MCC,'\n')
cat('the AUC value for the rlr is (cluster cv)',train_cv.AUC,'\n')

# %% [markdown]
# sgb for cluster cv

# %% [code]
library(gbm)
library(caret)
library(mlrMBO)
library(pROC)
library(e1071)
library(doParallel)


# parallel processing
# cl <- makePSOCKcluster(6) 
cl <- 6
registerDoParallel(cl) 
getDoParWorkers()

# set seeds to guarantee the repeatability of the model (used for parallel processing)
set.seed(123)
seeds <- vector(mode = "list", length = 6) 
for (i in 1:5) seeds[[i]] <- sample.int(1000, 1) 
seeds[[6]] <- sample.int(1000, 1) 
k <- 666666

method.name = "gbm";

parameters <- c("n.trees", "interaction.depth", "n.minobsinnode", "shrinkage");

set.seed(k)
bestModel <- caret::train(train_x, train_y, method = method.name,
                      trControl = trainControl(method = "cv", number = 5, classProbs = T, savePredictions = "final", index = indx), 
                      tuneGrid = data.frame(n.trees = 179, interaction.depth = 35, n.minobsinnode = 26, shrinkage =  0.0932939021771154))

bestModel

train_cv.tab <- table(bestModel$pred$pred,  bestModel$pred$obs)
train_cv.TP <- train_cv.tab[2,  2];train_cv.FP <- train_cv.tab[2, 1];train_cv.FN <- train_cv.tab[1, 2];train_cv.TN <- train_cv.tab[1, 1];
train_cv.SE <- train_cv.TP/(train_cv.TP + train_cv.FN);train_cv.SP <- train_cv.TN/(train_cv.TN + train_cv.FP);train_cv.GA <- (train_cv.TP + train_cv.TN)/(train_cv.TP + train_cv.FN + train_cv.TN + train_cv.FP);
train_cv.MCC <- as.numeric((train_cv.TP*train_cv.TN - train_cv.FP*train_cv.FN)/sqrt((train_cv.TP + train_cv.FP) %*% (train_cv.TP + train_cv.FN) %*% (train_cv.TN + train_cv.FP) %*% (train_cv.TN + train_cv.FN)));
train_cv.AUC <- roc(bestModel$pred$obs, bestModel$pred$inhibitor)$auc[1]

cat('the confusion matrix for the sgb is (cluster cv)', train_cv.tab,'\n')
cat('the SE value for the sgb is (cluster cv)',train_cv.SE,'\n')
cat('the SP value for the sgb is (cluster cv)',train_cv.SP,'\n')

cat('\n')
cat('the GA value for the sgb is (cluster cv)',train_cv.GA,'\n')
cat('the BA value for the sgb is (cluster cv)',0.5*(train_cv.SE+train_cv.SP),'\n')
cat('the MCC value for the sgb is (cluster cv)',train_cv.MCC,'\n')
cat('the AUC value for the sgb is (cluster cv)',train_cv.AUC,'\n')

# %% [markdown]
# svm for cluster cv

# %% [code]
library(kernlab)
library(caret)
library(mlrMBO)
library(pROC)
library(e1071)
library(doParallel)


# parallel processing
# cl <- makePSOCKcluster(6) 
cl <- 6
registerDoParallel(cl) 
getDoParWorkers()

# set seeds to guarantee the repeatability of the model (used for parallel processing)
set.seed(123)
seeds <- vector(mode = "list", length = 6) 
for (i in 1:5) seeds[[i]] <- sample.int(1000, 1) 
seeds[[6]] <- sample.int(1000, 1) 
k <- 666666

method.name <- "svmRadial";

parameters <- c("sigma", "C");

set.seed(k)
bestModel <- caret::train(train_x, train_y, method = method.name,
                      trControl = trainControl(method = "cv", number = 5, classProbs = T, savePredictions = "final", index = indx), 
                      tuneGrid = data.frame(C = 6.08098769064484, sigma = 0.0130006814137995))

bestModel

train_cv.tab <- table(bestModel$pred$pred,  bestModel$pred$obs)
train_cv.TP <- train_cv.tab[2,  2];train_cv.FP <- train_cv.tab[2, 1];train_cv.FN <- train_cv.tab[1, 2];train_cv.TN <- train_cv.tab[1, 1];
train_cv.SE <- train_cv.TP/(train_cv.TP + train_cv.FN);train_cv.SP <- train_cv.TN/(train_cv.TN + train_cv.FP);train_cv.GA <- (train_cv.TP + train_cv.TN)/(train_cv.TP + train_cv.FN + train_cv.TN + train_cv.FP);
train_cv.MCC <- as.numeric((train_cv.TP*train_cv.TN - train_cv.FP*train_cv.FN)/sqrt((train_cv.TP + train_cv.FP) %*% (train_cv.TP + train_cv.FN) %*% (train_cv.TN + train_cv.FP) %*% (train_cv.TN + train_cv.FN)));
train_cv.AUC <- roc(bestModel$pred$obs, bestModel$pred$inhibitor)$auc[1]

cat('the confusion matrix for the svm is (cluster cv)', train_cv.tab,'\n')
cat('the SE value for the svm is (cluster cv)',train_cv.SE,'\n')
cat('the SP value for the svm is (cluster cv)',train_cv.SP,'\n')

cat('\n')
cat('the GA value for the svm is (cluster cv)',train_cv.GA,'\n')
cat('the BA value for the svm is (cluster cv)',0.5*(train_cv.SE+train_cv.SP),'\n')
cat('the MCC value for the svm is (cluster cv)',train_cv.MCC,'\n')
cat('the AUC value for the svm is (cluster cv)',train_cv.AUC,'\n')

# %% [markdown]
# xgb for cluster cv

# %% [code]
library(xgboost)
library(caret)
library(mlrMBO)
library(pROC)
library(e1071)
library(doParallel)


# parallel processing
# cl <- makePSOCKcluster(6) 
cl <- 6
registerDoParallel(cl) 
getDoParWorkers()

# set seeds to guarantee the repeatability of the model (used for parallel processing)
set.seed(123)
seeds <- vector(mode = "list", length = 6) 
for (i in 1:5) seeds[[i]] <- sample.int(1000, 1) 
seeds[[6]] <- sample.int(1000, 1) 
k <- 666666

method.name <- "xgbTree";

parameters <- c("nrounds", "max_depth", "eta", "gamma", "colsample_bytree", "min_child_weight", "subsample");

set.seed(k)
bestModel <- caret::train(train_x, train_y, method = method.name,
                      trControl = trainControl(method = "cv", number = 5, classProbs = T, savePredictions = "final", index = indx), 
                      tuneGrid = data.frame(nrounds = 210, max_depth = 15, eta = 0.0756131466679135, gamma = 0.46200062709637, 
                                                colsample_bytree = 0.475267963939626, min_child_weight = 0.769156801893376, subsample =  0.740031271164399))

bestModel

train_cv.tab <- table(bestModel$pred$pred,  bestModel$pred$obs)
train_cv.TP <- train_cv.tab[2,  2];train_cv.FP <- train_cv.tab[2, 1];train_cv.FN <- train_cv.tab[1, 2];train_cv.TN <- train_cv.tab[1, 1];
train_cv.SE <- train_cv.TP/(train_cv.TP + train_cv.FN);train_cv.SP <- train_cv.TN/(train_cv.TN + train_cv.FP);train_cv.GA <- (train_cv.TP + train_cv.TN)/(train_cv.TP + train_cv.FN + train_cv.TN + train_cv.FP);
train_cv.MCC <- as.numeric((train_cv.TP*train_cv.TN - train_cv.FP*train_cv.FN)/sqrt((train_cv.TP + train_cv.FP) %*% (train_cv.TP + train_cv.FN) %*% (train_cv.TN + train_cv.FP) %*% (train_cv.TN + train_cv.FN)));
train_cv.AUC <- roc(bestModel$pred$obs, bestModel$pred$inhibitor)$auc[1]

cat('the confusion matrix for the xgboost is (cluster cv)', train_cv.tab,'\n')
cat('the SE value for the xgboost is (cluster cv)',train_cv.SE,'\n')
cat('the SP value for the xgboost is (cluster cv)',train_cv.SP,'\n')

cat('\n')
cat('the GA value for the xgboost is (cluster cv)',train_cv.GA,'\n')
cat('the BA value for the xgboost is (cluster cv)',0.5*(train_cv.SE+train_cv.SP),'\n')
cat('the MCC value for the xgboost is (cluster cv)',train_cv.MCC,'\n')
cat('the AUC value for the xgboost is (cluster cv)',train_cv.AUC,'\n')

# %% [markdown]
# dnn for cluster cv

# %% [code]
library(h2o)
h2o.init()

# %% [code]
bcrp_trainingset = read.csv("bcrp_inhibition_tr.csv", stringsAsFactors = F)

x = names(bcrp_trainingset)[-1]
fold = cluster_fold$fold
names(fold) = 'fold'

bcrp_trainingset = cbind(bcrp_trainingset,fold)
bcrp_trainingset$classification <- as.integer(ifelse(bcrp_trainingset$classification == "inhibitor", 1, 0))
bcrp_trainingset$classification <- as.factor(bcrp_trainingset$classification)

bcrp_trainingset.hex <- as.h2o(x = bcrp_trainingset, destination_frame = "bcrp_trainingset.hex")

# %% [code]
bestModel <- h2o.deeplearning(x = x, y = "classification", activation = "RectifierWithDropout", training_frame = bcrp_trainingset.hex, fold_column = 'fold', epochs = 300,
                               score_training_samples = 0, overwrite_with_best_model = T, standardize = F, shuffle_training_data = T, keep_cross_validation_predictions = T, keep_cross_validation_fold_assignment = T,
                              seed = 1, stopping_metric = "misclassification", stopping_tolerance = 0.001, stopping_rounds = 5, hidden = rep(265, 3),
                              mini_batch_size = 2, l2 = 0.000896871285824059, rho = 0.964178441767299, epsilon = 6.65330782929858e-09, input_dropout_ratio = 0.0672305919617168,
                              hidden_dropout_ratios = rep(0.139116530380509  , 3))

bestModel

# %% [code]
train_cv.threshold.rev <- rev(bestModel@model$cross_validation_metrics@metrics$thresholds_and_metric_scores$threshold);
for (i in 1:length(train_cv.threshold.rev)) {
  if (train_cv.threshold.rev[i] >= 0.5) break;
}
train_cv.TP.rev <- rev(bestModel@model$cross_validation_metrics@metrics$thresholds_and_metric_scores$tps);
train_cv.FP.rev <- rev(bestModel@model$cross_validation_metrics@metrics$thresholds_and_metric_scores$fps);
train_cv.TN.rev <- rev(bestModel@model$cross_validation_metrics@metrics$thresholds_and_metric_scores$tns);
train_cv.FN.rev <- rev(bestModel@model$cross_validation_metrics@metrics$thresholds_and_metric_scores$fns);
train_cv.SE.rev <- rev(bestModel@model$cross_validation_metrics@metrics$thresholds_and_metric_scores$recall);
train_cv.SP.rev <- rev(bestModel@model$cross_validation_metrics@metrics$thresholds_and_metric_scores$specificity);
train_cv.Accuracy.rev <- rev(bestModel@model$cross_validation_metrics@metrics$thresholds_and_metric_scores$accuracy);
train_cv.MCC.rev <- rev(bestModel@model$cross_validation_metrics@metrics$thresholds_and_metric_scores$absolute_mcc);

train_cv.TP <- train_cv.TP.rev[i];train_cv.FP <- train_cv.FP.rev[i];train_cv.TN <- train_cv.TN.rev[i];train_cv.FN <- train_cv.FN.rev[i];
train_cv.SE <- train_cv.SE.rev[i];train_cv.SP <- train_cv.SP.rev[i];train_cv.Accuracy <- train_cv.Accuracy.rev[i];train_cv.MCC <- train_cv.MCC.rev[i];
train_cv.AUC <- bestModel@model$cross_validation_metrics@metrics$AUC 

# cat('the confusion matrix for the dnn is (cluster cv)', train_cv.tab,'\n')
cat('the SE value for the dnn is (cluster cv)',train_cv.SE,'\n')
cat('the SP value for the dnn is (cluster cv)',train_cv.SP,'\n')

cat('\n')
cat('the GA value for the dnn is (cluster cv)',train_cv.GA,'\n')
cat('the BA value for the dnn is (cluster cv)',0.5*(train_cv.SE+train_cv.SP),'\n')
cat('the MCC value for the dnn is (cluster cv)',train_cv.MCC,'\n')
cat('the AUC value for the dnn is (cluster cv)',train_cv.AUC,'\n')
